# Supplementary material for: One Health Antimicrobial Resistance in Qatar: A Comprehensive Systematic Review and Meta-Analysis of Animal, Food, and Environmental Reservoirs
Source: Antibiotics (Basel). 2025 Dec 3;14(12):1219. doi: 10.3390/antibiotics14121219 (PMC12729573; doi:10.3390/antibiotics14121219)
Supplement: Supplementary file 1 [file antibiotics-14-01219-s001.zip]

Archive with 1 entries (1 files):
- antibiotics-3976063-supplementary.pdf
